# Supplementary material for: Absent/weak CD44 intensity and positive human papillomavirus (HPV) status in oropharyngeal squamous cell carcinoma indicates a very high survival
Source: Cancer Med. 2013 Jun 14;2(4):507–18. doi: 10.1002/cam4.90 (PMC3799285; doi:10.1002/cam4.90)
Supplement: Supplementary file 2 [file cam40002-0507-SD2.xlsx]

## Sheet: Blad1
Table S1. HPVDNA and p16INK4a positive OSCC
			UNIVARIATE ANALYSIS								MULTIVARIATE ANALYSIS
			Disease free survival				Overall survival				Disease free survival				Overall survival
			HR	95% CI	p-value		HR	95% CI	p-value		HR	95% CI	p-value		HR	95% CI	p-value
CD44intensity	abset/weak		1	(ref)			1	(ref)			1	(ref)				(ref)
	medium/strong		3.2	0.94 - 10.9	0.064		2.6	0.88 - 7.6	0.086		3.6	1.0 - 12.3	0.042		2.7	0.91 - 7.9	0.073
AGE	>67 years		1	(ref)			1	(ref)			1	(ref)			1	(ref)
	60-67 years		0.96	0.37 - 2.5	0.94		0.43	0.16 - 1.1	0.092		1.0	0.38 - 2.6	0.99		0.41	0.15 - 1.1	0.080
	54-60 years		0.11	0.013 - 0.86	0.036		0.079	0.010 - 0.61	0.015		0.089	0.011 - 0.72	0.024		0.069	0.009 - 0.54	0.011
	<54 years		0.20	0.042 - 0.93	0.040		0.28	0.091 - 0.87	0.028		0.19	0.039 - 0.88	0.034		0.28	0.089 - 0.87	0.027
STAGE	I - II		1	(ref)			1	(ref)			1	(ref)			1
	III - IV		0.66	0.15 - 7.8	0.58		0.51	0.15 - 1.7	0.27		0.74	0.17 - 3.3	0.69		0.50	0.15 - 1.7	0.27
SEX	Female		1	(ref)			1	(ref)			1	(ref)			1	(ref)
	Male		1.3	0.51 - 3.4	0.58		0.86	0.32 - 2.3	0.77		1.4	0.51 - 3.6	0.54		0.79	0.29 - 2.1	0.64
TUMOUR SITE	Tonsillar SCC		1	(ref)			1	(ref)			1	(ref)			1	(ref)
	Base of tongue SCC		1.4	0.47 - 4.2	0.55		0.98	0.39 - 2.5	0.97		1.7	0.56 - 5.3	0.34		1.2	0.46 - 3.0	0.74
