# Supplementary material for: Absent/weak CD44 intensity and positive human papillomavirus (HPV) status in oropharyngeal squamous cell carcinoma indicates a very high survival
Source: Cancer Med. 2013 Jun 14;2(4):507–18. doi: 10.1002/cam4.90 (PMC3799285; doi:10.1002/cam4.90)
Supplement: Supplementary file 3 [file cam40002-0507-SD3.xlsx]

## Sheet: Blad1
Table S2. HPVDNA and p16INK4a negative OSCC
			UNIVARIATE ANALYSIS								MULTIVARIATE ANALYSIS
			Disease free survival				Overall survival				Disease free survival				Overall survival
			HR	95% CI	p-value		HR	95% CI	p-value		HR	95% CI	p-value		HR	95% CI	p-value
CD44intensity	abset/weak		1	(ref)			1	(ref)			1	(ref)			1	(ref)
	medium/strong		1.7	0.23 - 13.0	0.60		1.8	0.44 - 7.7	0.41		1.9	0.23 - 15.6	0.55		2.6	0.56 - 11.9	0.23
AGE	>67 years		1	(ref)			1	(ref)			1	(ref)			1	(ref)
	60-67 years		1.7	0.78 - 6.2	0.75		1.0	0.44 - 2.9	0.96		2.2	0.56 - 8.3	0.27		1.3	0.35 - 4.7	0.70
	54-60 years		1.2	0.30 - 4.8	0.80		0.48	0.15 - 1.5	0.21		1.4	0.32 - 5.9	0.66		0.68	0.21 - 2.2	0.52
	<54 years		0.7	0.49 - 6.2	0.38		0.8	0.22 - 2.9	0.73		0.93	0.092 - 9.4	0.95		1.6	0.66 - 3.9	0.30
STAGE	I - II		1	(ref)			1	(ref)			1	(ref)			1
	III - IV		1.3	0.43 - 4.3	0.62		5.4	1.3 - 22.8	0.021		1.5	0.43 - 5.1	0.53		6.6	1.5 - 28.7	0.012
SEX	Female		1	(ref)			1	(ref)			1	(ref)			1	(ref)
	Male		0.94	0.32 - 2.8	0.92		0.45	0.17 - 1.2	0.11		0.85	0.27 - 2.7	0.79		0.42	0.15 - 1.1	0.085
TUMOUR SITE	Tonsillar SCC		1	(ref)			1	(ref)			1	(ref)			1	(ref)
	Base of tongue SCC		0.94	0.32 - 2.7	0.90		1.2	0.55 - 2.8	0.60		1.0	0.34 - 3.1	0.97		1.1	0.46 - 2.4	0.90
